# Supplementary material for: Cannabis-Based Medicine for Neuropathic Pain and Spasticity—A Multicenter, Randomized, Double-Blinded, Placebo-Controlled Trial
Source: Pharmaceuticals (Basel). 2023 Jul 28;16(8):1079. doi: 10.3390/ph16081079 (PMC10459421; doi:10.3390/ph16081079)
Supplement: Supplementary file 1 [file pharmaceuticals-16-01079-s001.zip]

Archive with 1 entries (1 files):
- pharmaceuticals-2525802-supplementary.pdf
